# Supplementary material for: Sevelamer Use and Mortality in People with Chronic Kidney Disease Stages 4 and 5 Not on Dialysis
Source: J Clin Med. 2023 Dec 12;12(24):7631. doi: 10.3390/jcm12247631 (PMC10743559; doi:10.3390/jcm12247631)
Supplement: Supplementary file 1 [file jcm-12-07631-s001.zip]

Archive with 1 entries (1 files):
- jcm-2691534-supplementary.pdf
